# Supplementary material for: Effect of Japanese Cedar Pollen Sublingual Immunotherapy on Asthma Patients with Seasonal Allergic Rhinitis Caused by Japanese Cedar Pollen
Source: Biomolecules. 2022 Mar 29;12(4):518. doi: 10.3390/biom12040518 (PMC9030487; doi:10.3390/biom12040518)
Supplement: Supplementary file 1 [file biomolecules-12-00518-s001.zip]

Archive with 1 entries (1 files):
- biomolecules-1645269-supplementary.pdf
